# Supplementary material for: The Biocontrol Agent Pyemotes zhonghuajia Has the Highest Lethal Weight Ratio Compared with Its Prey and the Most Dramatic Body Weight Change during Pregnancy
Source: Insects. 2021 May 25;12(6):490. doi: 10.3390/insects12060490 (PMC8225142; doi:10.3390/insects12060490)
Supplement: Supplementary file 1 [file insects-12-00490-s001.zip]

Archive with 3 entries (3 files):
- Supplememtal material.pdf
- Video S1.mp4
- Video S2.mp4
